# Supplementary material for: Feasibility to use whole-genome sequencing as a sole diagnostic method to detect genomic aberrations in pediatric B-cell acute lymphoblastic leukemia
Source: Front Oncol. 2023 Aug 14;13:1217712. doi: 10.3389/fonc.2023.1217712 (PMC10470829; doi:10.3389/fonc.2023.1217712)
Supplement: Supplementary Table 1 — Mandatory aberrations in ALLtogether treatment protocol. [file Table_1.xlsx]

## Sheet: Supplementary table1
Abberations	Definition
HeH	51-65 chromosomes
LoH	30-39 chromosomes
Near haploidy	< 30 chromosomes
t(12;21)	ETV6::RUNX1
t(1;19)	TCF3::PBX1
t(9;22)	BCR::ABL1
t(17;19)	TCF3::HLF
IG::MYC	IGH::MYC, IGK::MYC and IGL::MYC
iAMP(21)	Intrachromosomal amplification of chromosome 21
KMT2A-r	KMT2A fusion with multiple partners
ABL-class	ABL1, ABL2, CSF1R and PDGFRB
CNA-classifier	Deletions and amplification of IKZF1, CDKN2A/B, P2RY8::CRLF2, BTG1, EBF1, PAX5, ETV6, RB1
