# Supplementary material for: Feasibility to use whole-genome sequencing as a sole diagnostic method to detect genomic aberrations in pediatric B-cell acute lymphoblastic leukemia
Source: Front Oncol. 2023 Aug 14;13:1217712. doi: 10.3389/fonc.2023.1217712 (PMC10470829; doi:10.3389/fonc.2023.1217712)
Supplement: Supplementary Table 2 — Short list of clinically relevant genes/genomic regions in ALL Chr., chromosome; HGNC ID, HUGO Gene Nomenclature committee ID. [file Table_2.xlsx]

## Sheet: Supplementary table2
chr. Location	HGNC ID	Coordinate start	Coordinate end	Gene/region
1q22	6997	156433519	156470620	MEF2D
1q25.2	77	179068462	179198819	ABL2
2q13	9848	109335937	109402267	RANBP2 (NUP358)
4q12	8803	55095264	55164414	PDGFRA
4q35.2		183290334	191154275	D4Z4
4q35.2	50800	191005267	191007077	DUX4
5q32	8804	149493400	149535435	PDGFRB
Xp22.33	14281	1314890	1331616	CRLF2
Xp22.33	2435	1387693	1429274	CSF2RA
Xp22.33	6012	1455509	1501578	IL3RA
Xp22.33	15524	1581465	1656000	P2RY8
9p21.3	1787	21967751	21995300	CDKN2A
9p21.3	1788	22002902	22009362	CDKN2B
7p12.2	13176	50343720	50472799	IKZF1
9p24.1	6192	4985033	5128183	JAK2
9p13.2	8619	36833272	37034103	PAX5
9q34.12	76	133589333	133763062	ABL1
15q25.3	8033	88418230	88799999	NTRK3
10p12.31	16063	21823094	22032559	MLLT10
12p13.31	11955	6775643	6798738	ZNF384
11q23.3	7132	118307205	118397539	KMT2A/MLL
14q32.33	5477	103677976	107349539	IgH locus
17q22	4977	53342373	53402426	HLF
19p13.3	11633	1609291	1652604	TCF3
21q22.2	3446	39751949	40033704	ERG
21q22.12	10471	36160098	37376965	RUNX1
22q11.23	1014	23521891	23660224	BCR
5q33.3	3126	158122928	158526769	EBF1
13q14.2	9884	48877887	49056122	RB1
12p13.2	3495	11802788	12048336	ETV6
12q21.33	1130	92536286	92539673	BTG1
7q21.2	1777	92234235	92465908	CDK6
8q24.21	7553	128747680	128753674	MYC
15q14	29919	34635516	34649938	NUTM1
Ensembl coordinates
