# Supplementary material for: Feasibility to use whole-genome sequencing as a sole diagnostic method to detect genomic aberrations in pediatric B-cell acute lymphoblastic leukemia
Source: Front Oncol. 2023 Aug 14;13:1217712. doi: 10.3389/fonc.2023.1217712 (PMC10470829; doi:10.3389/fonc.2023.1217712)
Supplement: Supplementary Table 5 — Number of reads supporting an IGH::DUX4 rearrangement. [file Table_5.xlsx]

## Sheet: Supplementary table 5
Case ID	Number of reads supporting IGH::DUX4
S028	1
S029	2
S030	1
S031	0
S032	1
S033	1
S034	0
S035	0
S036	0
S037	0
S038	2
S039	0
S040	1
S041	2
S042	0
S043	1
S044	1
S045	0
S046	1
S047	1
S048	0
S049	1
S050	126
S051	0
S052	0
S053	0
S054	2
S055	0
S056	1
S057	6
S058	0
S059	2
S060	1
S087	1
S089	1
S090	0
S091	0
U061	1
U062	0
U064	2
U065	0
U066	2
U067	0
U069	1
U070	0
U071	0
U072	0
U073	2
U074	0
U075	0
U076	0
U077	31
U078	0
U079	2
U080	0
U081	0
U083	0
U085	1
U086	0
P092	0
P093	0
P094	0
P095	1
P096	0
P097	0
P098	0
P099	0
P100	0
P101	183
P102	0
P103	0
P104	1
P105	0
P106	0
P107	0
P108	0
P109	0
P110	0
P111	0
P112	3
P113	0
P114	34
P115	0
P116	0
P117	0
P118	0
P119	1
P120	0
P121	0
